# Supplementary material for: Analysis of the release pattern of floral aroma components of Rhus chinensis based on HS-SPME-GC-MS technique
Source: PLoS One. 2025 Mar 12;20(3):e0319211. doi: 10.1371/journal.pone.0319211 (PMC11902258; doi:10.1371/journal.pone.0319211)
Supplement: S1 Table — (XLSX) [file pone.0319211.s003.xlsx]

## Sheet: Sheet1
Type	RT	Compounds	CAS	Relative content（μg/g）±SD				VIP	P
				06:00:00	12:00:00	18:00:00	1 day, 0:00:00
Terpenoids（27）	11.52	D-Limonene	5989-27-5	0.000 3±0.000 2c	0.000 8±0.000 2b	0.001 9±0.000 3a	0.001 1±0.000 2b	0.164247	0
	11.84	(E)-β-Ocimene	3779-61-1	0.001 9±0.000 3b	0.002 0±0.000 4b	0.002 7±0.000 2a	0.002 0±0.000 1b	0.112795	0.01
	12.29	β-Ocimene	13877-91-3	0.091 7±0.001 9a	0.067 1±0.008 9b	0.088 2±0.007 5a	0.071 8±0.001 3b	1.22741	0.002
	25.78	α-Cubebene	17699-14-8	0.004 2±0.000 9c	0.008 8±0.000 4b	0.012 9±0.001 7a	0.007 7±0.000 6b	0.356343	0
	27	α-Pinene	80-56-8	0.029 3±0.001 1d	0.115 0±0.025 6b	0.176 9±0.004 2a	0.057 2±0.000 6c	1.54142	0
	27.33	β-bourbonene	5208-59-3	0.007 3±0.000 4d	0.033 7±0.004 3b	0.067 2±0.003 9a	0.018 4±0.000 4c	0.890169	0
	27.63	β-Elemene	515-13-9	0.025 5±0.002 3c	0.084 3±0.009 7b	0.186 4±0.012 3a	0.069 7±0.002 4b	1.38878	0
	28.34	α-Gurjunene	489-40-7	0.002 8±0.000 6c	0.009 6±0.003 0b	0.013 6±0.001 9a	0.004 3±0.000 1c	0.44068	0
	28.84	β-Caryophyllene	87-44-5	0.100 6±0.004 7b	0.079 6±0.004 6c	0.117 7±0.004 9a	0.078 0±0.001 6c	1.3189	0
	29.89	(+)-Calarene	17334-55-3	0.000 7±0.000 2b	0.003 8±0.002 2b	0.006 6±0.001 0a	0.002 4±0.000 8b	0.253707	0.003
	30.33	α-Caryophyllene	6753-98-6	0.046 1±0.001 7b	0.041 5±0.001 7b	0.077 1±0.004 6a	0.046 7±0.001 5b	0.817049	0
	30.5	Alloaromadendrene	25246-27-9	0.026 0±0.000 4d	0.067 2±0.007 7b	0.116 2±0.008 2a	0.055 4±0.002 4c	1.08201	0
	30.94	( 4R, 4aS, 6S)-4,4a-Dimethyl-6- ( prop-1-en-2-yl ) -1,2,3,4,4a, 5,6,7-octahydronaphthalene	823810-22-6	—	0.010 6±0.001 4b	0.030 2±0.001 5a	0.003 2±0.000 5c	0.641672	0
	31.09	2,4,11-Eudesmatriene	82462-31-5	0.040 2±0.001 7c	0.069 2±0.009 5b	0.156 3±0.004 4a	0.066 6±0.001 0b	1.18261	0
	31.39	Germacrene D	23986-74-5	0.019 6±0.001 3c	0.033 5±0.008 5b	0.059 9±0.004 6a	0.035 8±0.002 3b	0.733735	0
	31.71	β-Selinene	17066-67-0	0.183 8±0.010 1c	0.310 7±0.017 5b	0.677 1±0.008 9a	0.316 9±0.006 2b	2.44923	0
	31.91	(E)-α-Bergamotene	13474-59-4	0.026 6±0.002 3b	0.037 7±0.003 7a	0.039 1±0.004 0a	0.030 6±0.001 9b	0.553815	0.003
	32.02	α-Selinene	473-13-2	0.223 1±0.011 6d	0.376 6±0.010 3c	0.890 8±0.018 9a	0.404 5±0.001 2b	2.87893	0
	32.13	α-Muurolene	10208-80-7	0.028 9±0.000 3c	0.033 4±0.005 2c	0.059 2±0.003 3a	0.050 4±0.002 5b	0.746718	0
	32.49	(E,E)-α-Farnesene	502-61-4	0.736 0±0.012 9c	0.964 9±0.018 1a	0.690 8±0.011 5d	0.772 8±0.002 7b	3.44888	0
	32.7	γ-Cadinene	39029-41-9	0.028 3±0.000 8c	0.026 9±0.001 7c	0.054 0±0.002 7a	0.043 2±0.001 9b	0.854809	0
	32.94	δ-Cadinene	483-76-1	0.079 0±0.002 3c	0.132 9±0.015 4b	0.245 9±0.014 8a	0.126 6±0.002 3b	1.40859	0
	33.22	Cedrene	11028-42-5	0.016 7±0.000 8a	0.010 9±0.000 2b	—	—	0.886938	0
	33.48	Cadinadiene-1,4	16728-99-7	0.011 8±0.000 4b	0.004 6±0.000 1d	0.009 7±0.000 3c	0.014 9±0.000 9a	0.679655	0
	33.79	α-Calacorene	21391-99-1	0.021 4±0.002 7c	0.010 5±0.001 1d	0.026 8±0.003 8b	0.038 3±0.001 5a	1.16744	0
	45.67	Rimuene	1686-67-5	0.003 8±0.000 5b	0.010 9±0.003 8a	0.002 5±0.000 8b	0.002 3±0.000 6b	0.621679	0.002
	47.18	13-Isopimaradiene	1686-56-2	0.026 3±0.000 8b	0.078 7±0.024 3a	0.040 6±0.002 9b	0.022 7±0.001 5b	1.58441	0.002
Aldehydes（17）	2.59	Valeraldehyde	110-62-3	0.004 6±0.000 6b	0.008 3±0.000 6a	0.007 8±0.000 6a	0.008 6±0.001 4a	0.465738	0.002
	4.05	Hexanal	66-25-1	0.013 4±0.000 9b	0.020 7±0.000 4a	0.020 5±0.001 8a	0.019 6±0.002 2a	0.55983	0.001
	5.26	(E)-2-Hexenal	6728-26-3	0.016 3±0.000 4b	0.016 1±0.001 2b	0.011 3±0.001 3c	0.063 3±0.001 1a	1.81969	0
	6.67	Heptaldehyde	11-77-7	0.010 9±0.0011c	0.015 7±0.000 1ab	0.016 5±0.000 6a	0.015 2±0.000 4b	0.443598	0
	6.95	Hexa-2,4-dienal	142-83-6	—	0.000 5±0.000 3b	—	0.001 3±0.000 3a	0.29572	0
	8.59	(E)-2-Heptenal	18829-55-5	0.004 2±0.000 3c	0.007 6±0.000 7b	0.012 1±0.001 2a	0.006 5±0.000 5b	0.313359	0
	8.77	Benzaldehyde	100-52-7	0.005 2±0.000 2c	0.010 0±0.002 1b	0.009 1±0.000 7b	0.012 9±0.000 7a	0.677517	0
	10.15	(E,E)-2,4-Heptadienal	4313-03-5	0.005 4±0.000 5a	0.003 9±0.001 2b	0.002 4±0.000 3c	0.004 5±0.000 6ab	0.204959	0.006
	10.45	Octanal	124-13-0	0.019 3±0.001 8bc	0.025 6±0.002 2a	0.022 7±0.003 6ab	0.017 2±0.000 9c	0.561489	0.009
	12.1	Phenylacetaldehyde	122-78-1	0.007 6±0.000 6b	0.011 2±0.001 5a	0.010 8±0.003 0ab	0.011 4±0.001 0a	0.405099	0.099
	12.78	(E)-oct-2-enal	2548-87-0	0.012 4±0.001 5a	0.006 6±0.000 6c	0.010 2±0.001 6b	0.005 5±0.000 1c	0.673705	0
	14.9	Nonanal	124-19-6	0.136 3±0.006 8c	0.198 1±0.006 9a	0.166 1±0.005 9b	0.165 6±0.005 0b	1.66499	0
	17.05	(E,Z)-2,6-Nonadienal	557-48-2	0.001 6±0.000 4c	0.003 3±0.000 7b	0.0036±0.000 2b	0.005 7±0.000 7a	0.49327	0
	17.4	(E)-2-Nonenal	18829-56-6	0.006 2±0.000 6c	0.013 5±0.001 7b	0.014 5±0.000 9ab	0.016 7±0.001 5a	0.743511	0
	19.55	Decanal	112-31-2	0.016 8±0.003 6b	0.025 5±0.0012a	0.023 6±0.000 7a	0.020 6±0.004 6ab	0.511946	0.032
	22.06	2(E)-Decenal	3913-81-3	0.012 1±0.000 8a	0.005 5±0.000 1c	0.006 7±0.000 3b	0.005 9±0.000 5bc	0.604595	0
	24.13	Undecanal	112-44-7	—	0.032 4±0.005 4a	—	—	1.02576	0.062
Esters(14)	5.31	(E)-3-Hexenyl butyrate	53398-84-8	—	—	0.058 3±0.001 9a	—	0.950678	0
	10.27	Ethyl caproate	123-66-0	0.002 1±0.000 3b	0.002 7±0.001 2b	0.001 7±0.000 4b	0.003 9±0.000 3a	0.331858	0.014
	10.52	(Z)-3-Hexen-1-ol acetate	3681-71-8	0.001 9±0.000 4b	0.028 6±0.009 0a	0.026 7±0.001 3a	0.004 2±0.000 4b	0.940892	0.024
	14.59	Ethyl heptanoate	106-30-9	0.001 0±0.000 3c	0.001 5±0.000 1ab	0.001 2±0.000 2bc	0.001 7±0.000 3a	0.203521	0.015
	17.83	Ethyl benzoate	93-89-0	0.013 3±0.001 0a	0.002 9±0.000 2c	0.001 5±0.000 3d	0.006 6±0.001 0b	0.585877	0
	19.13	Ethyl caprylate	106-32-1	0.004 7±0.000 1a	0.002 9±0.000 8b	0.002 0±0.000 3c	0.003 3±0.000 2b	0.239596	0
	20.66	Cis-3-Hexenyl isovalerate	35154-45-1	0.000 6±0.000 6b	0.005 3±0.003 1a	0.001 5±0.000 2b	0.000 3±0.000 5b	0.464922	0.016
	23.62	Ethyl nonanoate	123-29-5	0.026 3±0.003 7b	0.025 3±0.007 9bc	0.016 6±0.003 2c	0.037 8±0.002 2a	0.854475	0.004
	27.96	Ethyl caprate	110-38-3	0.008 3±0.000 8a	0.005 4±0.001 7b	0.005 6±0.000 8b	0.005 2±0.000 4b	0.396563	0.021
	36.03	Ethyl laurate	106-33-2	0.041 7±0.001 6b	0.046 5±0.017 1b	0.048 2±0.003 4b	0.096 4±0.001 2a	1.8879	0
	39.78	Ethyl tridecanoate	28267-29-0	0.003 4±0.000 6c	0.006 1±0.003 3bc	0.007 9±0.000 5b	0.017 3±0.000 6a	0.938044	0
	43.35	Ethyl tetradecanoate	124-06-1	0.025 6±0.006 5b	0.040 1±0.021 1b	0.037 2±0.002 6b	0.093 6±0.001 3a	2.08373	0
	47.6	Ethyl Palmitate	628-97-7	0.017 3±0.002 8b	0.015 8±0.008 0b	0.011 0±0.001 2b	0.035 4±0.003 4a	1.09389	0.001
	49.58	Ethyl stearate	111-61-5	0.001 1±0.000 2b	0.000 7±0.000 4c	—	0.002 7±0.000 1a	0.347844	0
Alcohols(13)	3.44	1-Pentanol	71-41-0	—	0.001 2±0.000 4a	0.000 8±0.000 2a	0.000 6±0.000 5ab	0.202876	0.016
	5.57	(E)-2-Hexen-1-ol	928-95-0	0.000 8±0.000 1b	0.001 7±0.001 0b	0.002 0±0.003 5b	0.010 9±0.001 1a	0.836217	0
	5.67	1-Hexanol	111-27-3	0.002 1±0.000 4c	0.002 8±0.000 3b	0.002 3±0.000 3bc	0.007 9±0.000 5a	0.631049	0
	9.49	Oct-1-en-3-ol	3391-86-4	0.014 3±0.018 0a	0.004 7±0.000 1a	0.006 2±0.000 4a	0.012 6±0.000 9a	0.411958	0.516
	13.18	Trans-2-Octen-1-ol	26001-58-1	0.004 8±0.000 3a	0.002 3±0.000 4c	0.002 5±0.000 4c	0.003 7±0.000 7b	0.288502	0
	13.36	1-Octanol	111-87-5	0.009 9±0.000 4b	0.012 5±0.001 0a	0.010 5±0.001 0b	0.011 9±0.000 4a	0.381999	0.007
	14.05	(Z)-linalool oxide (furanoid)	5989-33-3	0.003 6±0.000 5a	0.001 1±0.000 7a	0.000 5±0.000 5a	0.001 0±0.000 2a	0.257019	0.469
	14.67	Linalool	78-70-6	0.012 4±0.001 1a	0.008 6±0.000 6c	0.009 6±0.0016bc	0.010 8±0.000 7ab	0.357534	0.01
	15.12	Phenethyl alcohol	60-12-8	0.001 9±0.000 4b	0.003 2±0.000 4a	0.002 2±0.000 2b	0.003 4±0.000 3a	0.312002	0.001
	17.96	1-Nonanol	18829-56-6	0.003 0±0.000 8b	0.003 6±0.000 3b	0.003 4±0.000 6b	0.005 8±0.000 3a	0.424009	0.001
	19.73	Grandlure I	26532-22-9	0.009 9±0.002 3a	0.007 7±0.000 2b	0.005 8±0.000 6b	0.011 6±0.000 4a	0.391678	0.002
	22.55	1-Decanol	112-30-1	0.001 0±0.000 3b	0.001 7±0.000 3a	0.001 7±0.000 2a	0.001 5±0.000 2a	0.150519	0.038
	34.67	Nerolidol	7212-44-4	0.051 9±0.003 5b	0.021 9±0.006 7c	0.028 0±0.003 7c	0.071 9±0.001 3a	1.46406	0
Ketones(4)	4.61	3-Cyclohepten-1-one	1121-64-8	0.001 1±0.000 3ab	0.001 0±0.000 4ab	0.000 6±0.000 2b	0.001 4±0.000 2a	0.140442	0.057
	9.37	1-Octen-3-one	4312-99-6	—	0.003 1±0.000 3b	0.004 6±0.000 5a	0.002 8±0.000 3b	0.333207	0
	9.67	6-Methyl-5-heptene-2-one	110-93-0	0.003 7±0.000 5b	0.043 6±0.032 3a	0.005 9±0.000 1b	0.007 5±0.000 6b	1.36598	0.048
	16.63	2,6,6-Trimethyl-2-cyclohexene-1,4-dione	1125-21-9	0.008 4±0.001 4b	0.016 8±0.000 2a	0.008 8±0.000 8b	0.016 2±0.000 7a	0.770716	0
Olefins(3)	5.99	1.3.5-Octatriene	3806-77-9	0.002 8±0.000 7b	0.003 2±0.000 8b	—	0.005 7±0.000 5a	0.442306	0
	12.5	2,6-Octadiene, 2,6-dimethyl-	2792-39-4	0.001 5±0.000 9b	0.002 8±0.000 9ab	0.003 3±0.000 6a	0.002 1±0.000 8ab	0.169349	0.118
	15.31	(E)-4,8-dimethyl-1,3,7-nonatriene	19945-61-0	0.186 1±0.008 4c	0.219 2±0.019 8b	0.249 4±0.007 3a	0.161 2±0.004 8d	1.53957	0
Arenes(3)	6.37	Styrene	100-42-5	0.005 3±0.000 7a	—	0.003 5±0.000 3b	0.003 6±0.000 3b	0.494081	0
	12.87	1-Phenylallene	2327-99-3	0.031 7±0.002 4a	0.008 3±0.005 0b	—	0.002 1±0.000 3bc	1.19572	0
	18.71	Thianaphthene	95-15-8	0.004 7±0.000 8b	0.004 2±0.000 1b	0.016 8±0.001 4a	0.004 0±0.000 1b	0.492119	0
Alkanes(1)	29.28	Tricyclo[4.4.0.02,7]decane,1-methyl-3-methylene-8-(1-methylethyl)-, (1R,2S,6S,7S,8S)-rel-	124753-76-0	0.002 2±0.000 8d	0.009 1±0.002 1b	0.017 6±0.001 3a	0.004 8±0.000 1c	0.4548	0
Acids(1)	22.3	Nonanoic acid	112-05-0	0.003 7±0.000 7a	0.001 5±0.000 9b	0.001 1±0.000 4b	0.004 2±0.001 5a	0.318882	0
Others(1)	9.9	2-Amylfuran	3777-69-3	0.002 4±0.000 3c	0.004 9±0.000 9a	0.003 4±0.000 4bc	0.003 9±0.000 3b	0.345393	0.003
Total		84		2.571 0±0.009 9d	3.597 0±0.093 5b	4.798 1±0.014 6a	3.405 6±0.001 9c
